# Supplementary material for: Applying Intervention Mapping to Improve the Applicability of Precious Memories, an Intervention for Depressive Symptoms in Nursing Home Residents
Source: Int J Environ Res Public Health. 2019 Dec 17;16(24):5163. doi: 10.3390/ijerph16245163 (PMC6950488; doi:10.3390/ijerph16245163)
Supplement: Supplementary file 1 [file ijerph-16-05163-s001.zip]

Archive with 12 entries (9 files):
- Supplemental final/
- Supplemental final/Table S2 Matrix of change objectives.pdf
- __MACOSX/
- __MACOSX/Supplemental final/
- __MACOSX/Supplemental final/._Table S2 Matrix of change objectives.pdf
- Supplemental final/Figure S1 Logic model of the problem.pdf
- __MACOSX/Supplemental final/._Figure S1 Logic model of the problem.pdf
- Supplemental final/Table S3 Selected theory-based methods and applications addressing the determinants of behavior change.pdf
- __MACOSX/Supplemental final/._Table S3 Selected theory-based methods and applications addressing the determinants of behavior change.pdf
- Supplemental final/Table S1 Online questionnaire.pdf
- __MACOSX/Supplemental final/._Table S1 Online questionnaire.pdf
- __MACOSX/._Supplemental final
